# Supplementary material for: A tool for mapping microglial morphology, morphOMICs, reveals brain-region and sex-dependent phenotypes
Source: Nat Neurosci. 2022 Sep 30;25(10):1379–93. doi: 10.1038/s41593-022-01167-6 (PMC9534764; doi:10.1038/s41593-022-01167-6)
Supplement: Source Data Extended Data Fig. 4 — Source data for generating the bar charts in Fig. 4a,b. [file 41593_2022_1167_MOESM3_ESM.xlsx]

## Sheet: Legend
Abbrevation
AnimalID	Individual animals
CB	Cerebellum
CN	Cochlear nucleus
DG	Dentate gyrus of the hippocampus
f	female
FC	Frontal cortex
m	male
OB	Olfactory bulb
Pa	Adult
S1	Primary somatosensory cortex
SN	Substantia nigra

## Sheet: Data
x	Condition	Sex	AnimalID	cell_density
CB	Pa	f	1	3709.95
CB	Pa	f	2	2777.98
CB	Pa	f	3	3328.42
CB	Pa	f	4	8059.79
CB	Pa	f	5	4056.09
CB	Pa	f	6	7125.63
CB	Pa	m	1	3802.29
CB	Pa	m	2	3217.04
CB	Pa	m	3	2320.93
CB	Pa	m	4	5019.47
CB	Pa	m	5	3973.56
CB	Pa	m	6	2062.39
CB	Pa	f	3	3743.01
CB	Pa	f	4	4718.53
CB	Pa	f	5	4315.6
CB	Pa	f	6	4051.79
CB	Pa	m	1	3945.39
CB	Pa	m	2	2694.66
CB	Pa	m	3	2325.22
CB	Pa	m	4	4376.77
CB	Pa	m	5	6847.21
CB	Pa	m	6	4489.34
CN	Pa	f	1	6280.36
CN	Pa	f	2	5117.5
CN	Pa	f	3	6811.47
CN	Pa	f	4	8513.66
CN	Pa	f	5	10807.7
CN	Pa	f	6	9210.86
CN	Pa	m	1	6621.09
CN	Pa	m	2	6228.31
CN	Pa	m	3	6407.31
CN	Pa	m	4	6836.53
CN	Pa	m	5	4085.62
CN	Pa	m	6	4661.35
CN	Pa	f	3	6790.05
CN	Pa	f	4	7636.91
CN	Pa	f	5	10545.4
CN	Pa	f	6	11309.9
CN	Pa	m	1	4496.75
CN	Pa	m	2	3291.19
CN	Pa	m	3	8290.74
CN	Pa	m	4	4614.18
CN	Pa	m	5	5662.73
CN	Pa	m	6	5529.52
DG	Pa	f	1	9917.91
DG	Pa	f	2	12208
DG	Pa	f	3	9811.75
DG	Pa	f	4	15702
DG	Pa	f	5	16155.4
DG	Pa	f	6	15634.5
DG	Pa	m	1	12830.9
DG	Pa	m	2	10300.2
DG	Pa	m	3	9850.83
DG	Pa	m	4	21495.4
DG	Pa	m	5	15866.6
DG	Pa	m	6	8859.64
DG	Pa	f	3	9236.1
DG	Pa	f	4	16494.2
DG	Pa	f	5	17692.6
DG	Pa	f	6	9953.17
DG	Pa	m	1	9459.79
DG	Pa	m	2	12341.9
DG	Pa	m	3	10780.9
DG	Pa	m	4	9328.58
DG	Pa	m	5	12422.3
DG	Pa	m	6	13597.8
FC	Pa	f	1	9200.47
FC	Pa	f	2	8936.94
FC	Pa	f	3	9425.78
FC	Pa	f	4	17384.9
FC	Pa	f	5	20305.1
FC	Pa	f	6	17948.5
FC	Pa	m	1	9926.26
FC	Pa	m	2	12399.7
FC	Pa	m	3	13072.1
FC	Pa	m	4	13583.9
FC	Pa	m	5	18149.2
FC	Pa	m	6	6812.33
FC	Pa	f	3	11860.8
FC	Pa	f	4	19021.9
FC	Pa	f	5	14397.9
FC	Pa	f	6	15491
FC	Pa	m	1	8306.75
FC	Pa	m	2	12531.8
FC	Pa	m	3	13894.6
FC	Pa	m	4	10007.8
FC	Pa	m	5	8235.61
FC	Pa	m	6	13852.9
OB	Pa	f	1	8718.2
OB	Pa	f	2	9820.56
OB	Pa	f	3	9321.57
OB	Pa	f	4	11557.8
OB	Pa	f	5	9145.62
OB	Pa	f	6	15926.1
OB	Pa	m	1	11078.7
OB	Pa	m	2	9783.25
OB	Pa	m	3	9096.6
OB	Pa	m	4	11255.2
OB	Pa	m	5	5543.5
OB	Pa	m	6	6884.59
OB	Pa	f	3	10419.5
OB	Pa	f	4	14931
OB	Pa	f	5	11250.7
OB	Pa	f	6	15025.7
OB	Pa	m	1	7958.43
OB	Pa	m	2	10898.6
OB	Pa	m	3	12152.7
OB	Pa	m	4	8749.13
OB	Pa	m	5	6274.29
OB	Pa	m	6	9461.11
S1	Pa	f	1	13917.3
S1	Pa	f	2	14629.9
S1	Pa	f	3	14615.1
S1	Pa	f	4	11676.4
S1	Pa	f	5	11377
S1	Pa	m	1	13252.8
S1	Pa	m	2	8746.82
S1	Pa	m	3	12855.2
S1	Pa	m	4	11264.8
S1	Pa	m	5	12987.7
S1	Pa	f	1	11521.6
S1	Pa	f	2	16371.1
S1	Pa	f	3	15672.5
S1	Pa	f	4	11227.3
S1	Pa	f	5	10478.9
S1	Pa	m	1	13472.4
S1	Pa	m	2	11264.8
S1	Pa	m	3	13782.9
S1	Pa	m	4	10999.8
S1	Pa	m	5	9144.4
SN	Pa	f	1	8718.2
SN	Pa	f	2	10845.7
SN	Pa	f	3	15828.1
SN	Pa	f	4	19531
SN	Pa	f	5	20579.8
SN	Pa	f	6	24233.7
SN	Pa	m	1	13028.6
SN	Pa	m	2	9451.99
SN	Pa	m	3	10922.9
SN	Pa	m	4	16724.4
SN	Pa	m	5	8571.11
SN	Pa	m	6	15958
SN	Pa	f	3	14336.6
SN	Pa	f	4	13254
SN	Pa	f	5	17901.5
SN	Pa	f	6	10226.4
SN	Pa	m	1	13107.5
SN	Pa	m	2	10219.2
SN	Pa	m	3	11894.2
SN	Pa	m	4	13859.3
SN	Pa	m	5	13312.4
SN	Pa	m	6	15324.8
